# Supplementary material for: Skin of Color in Pediatric Dermatology: A Cross-Sectional Retrospective Analysis Addressing Inclusive Diagnosis and Care
Source: Life (Basel). 2026 Apr 1;16(4):578. doi: 10.3390/life16040578 (PMC13118273; doi:10.3390/life16040578)
Supplement: Supplementary file 1 [file life-16-00578-s001.zip]

Archive with 1 entries (1 files):
- life-4170246-supplementary.pdf
